# Supplementary material for: Simple sequence repeat analysis of new potato varieties developed in Alberta, Canada
Source: Plant Direct. 2019 Jun 5;3(6):e00140. doi: 10.1002/pld3.140 (PMC6551368; doi:10.1002/pld3.140)
Supplement: Supplementary file 1 [file PLD3-3-e00140-s001.xlsx]

## Sheet: Sheet1
Supplementary Table 1 Size of PCR products obtained using the ten SSR primers on the different potato genomic DNA. The sizes are indicated in bp
Potato Varieties	STM0019	STM0030	STM0031	STM0037	STM1016	STM1052	STM1104	STM1106	STM2022	STPoAc58
OB3-A	196 / 206	140 / 142 / 148 / 164	192	84 / 92	244 / 250	208	172 / 174	151	196	231 / 245
OB3	196 / 206	140 / 142 / 146	192	76 / 84	244 / 250 / 256	208 / 224	172 / 174	151	181 / 196	231
Norland	190 / 206	164	174	84 / 92	238 / 244 / 256	208 / 224	166 / 172	151	181 / 196	231
CW2011	196 / 206	164	174	76 / 78 / 92	244 / 250 / 256	208 / 224	172 / 176	151 / 157	181 / 187 / 196	231 / 245
Russet Norkotah	186 / 202	142 / 164	192	76 / 84 / 90 / 92	244 / 250 / 256	224	172 / 174	157	181 / 196	231 / 245
Rose Anna	190 / 206	140	192	76 / 84	244 / 256	208 / 216 / 224	172	151	181 / 196	231 / 245
Banana	206	140	192	76 / 82	241 / 250	216	168 / 174	139	196	231
N1-WF	190 / 196 / 206	140 / 142 / 146	192	84 / 90 / 92	241 / 250 / 256	208	168 / 174	151 / 157	196	231 / 245
Alta Blush	190	164	174	84 / 92	244 / 256	208 / 224	172	151	181 / 196	231
Bintje	196 / 206	148 / 164	174 / 192	76 / 78	238 / 241 / 244	208	166 / 168 / 172	157	181 / 196	231 / 245
Cecile	190	138 / 148	174 / 192	76 / 90 / 92	241 / 244 / 256	208 / 224	168 / 172	154	181 / 196	231
Cherry Red	190 / 206	164	174 / 192	82 / 84 / 92	241 / 250 / 256	208 / 224	168 / 174	151	181 / 196	231 / 245
Kennebec	190	140	158 / 192	76 / 82 / 84	241 / 244 / 256	216	168 / 172	193	181 / 196	231 / 245
Purple Viking	206	140 / 146	194	76 / 84 / 92	238 / 244 / 250 / 256	208 / 216	166 / 172 / 174	151	181 / 196	231
Ranger Russet	196	164	192	76 / 78 / 90	241 / 244 / 256	208 / 224	168 / 172	157	181 / 196	231 / 245
Russet Burbank	196	138 / 164	192	76 / 78 / 90	241 / 256	224	168	193	181 / 196	231 / 245
Russian Blue	196 / 206	140	194	76 / 78 / 84	244 / 250 / 256	224	172 / 174	193	181 / 196	231 / 245
Shepody	190 / 206	140	158	76 / 78	238 / 241 /256	216	166 / 168	157	181 / 196	231 / 245
Spunta	190 / 206	140 / 164	174 / 194	76 / 82	241 / 256	208 / 216 / 224	168	157	196	231 / 245
Yukon Gold	206	140	158	76 / 82 / 84 / 92	238 / 241 / 244 / 256	208 / 216	166 / 168 / 172	151	181 / 196	231
Title: Simple Sequence Repeat Analysis of New Potato Varieties Developed in Alberta, Canada
Journal: Plant Direct
Author: Anne-Sophie Tillault and Dmytro P. Yevtushenko
Affiliation: Department of Biological Sciences, University of Lethbridge, Alberta, Canada
Year: 2018
